# Supplementary material for: Spatiotemporal characteristics and influencing factor analysis of universities’ technology transfer level in China: The perspective of innovation ecosystems
Source: PLoS One. 2022 Jun 30;17(6):e0270514. doi: 10.1371/journal.pone.0270514 (PMC9246116; doi:10.1371/journal.pone.0270514)
Supplement: S1 Data — (XLSX) [file pone.0270514.s001.xlsx]

## Sheet: Sheet1
province	year	ttu	gover	indus	financial	techservice	gdp	human	open	information
Beijing	2011	0.725969	5.82	1.69918	6.67076	0.805065	7.594	0.31499	0.607543	0.322834
Tianjin	2011	0.246052	2.49	1.76374	4.13086	0.09187	7.299	0.174802	0.843726	0.177059
Hebei	2011	0.054331	0.76	0.122755	2.25442	0.002682	2.867	0.07296	0.056019	0.128482
Shanxi	2011	0.058255	0.98	0.065445	2.96196	0.005174	2.628	0.08721	0.064074	0.140683
Inner Mongolia	2011	0.043704	0.55	0.0911	2.30399	0.010982	4.735	0.102077	0.093851	0.10801
Liaoning	2011	0.172295	1.56	0.390811	4.92583	0.02987	4.236	0.11965	0.337371	0.181349
Jilin	2011	0.112777	0.87	0.233855	2.48274	0.006847	3.16	0.0989	0.081179	0.131853
Heilongjiang	2011	0.160343	1.19	0.104148	2.33291	0.013804	2.708	0.09067	0.051135	0.130029
Shanghai	2011	0.494378	2.81	3.04807	4.76686	0.187337	7.607	0.219516	1.47373	0.355667
Jiangsu	2011	0.223193	2.07	2.05485	2.36114	0.031686	5.284	0.108147	0.645698	0.229559
Zhejiang	2011	0.127807	1.78	0.610189	3.5829	0.011079	5.171	0.0933	0.336332	0.241711
Anhui	2011	0.129324	1.32	0.111046	2.07012	0.007747	2.089	0.06697	0.050865	0.102317
Fujian	2011	0.091934	1.16	0.697671	2.23741	0.009655	4.003	0.08361	0.337937	0.202302
Jiangxi	2011	0.037042	0.92	0.232922	2.03928	0.005165	2.125	0.068474	0.098386	0.080435
Shandong	2011	0.051244	1.72	0.537005	2.15352	0.0105	4.111	0.086945	0.12985	0.148519
Henan	2011	0.061253	0.91	0.126061	1.68792	0.002892	2.445	0.06398	0.040298	0.093121
Hubei	2011	0.118483	1.65	0.219448	2.02696	0.015838	2.791	0.095328	0.074895	0.102723
Hunan	2011	0.088387	1.16	0.137915	1.73971	0.006103	2.472	0.075949	0.049315	0.071339
Guangdong	2011	0.047942	1.76	2.00678	2.83018	0.022593	4.474	0.08214	0.403505	0.209348
Guangxi	2011	0.023359	0.66	0.083254	2.34704	0.000897	2.022	0.05977	0.060738	0.10718
Hainan	2011	0.049384	0.34	0.088262	3.12485	0.003757	2.383	0.07768	0.298044	0.128078
Chongqing	2011	0.146654	1.27	0.176014	2.88589	0.027536	2.76	0.086426	0.120971	0.139029
Sichuan	2011	0.067221	1.54	0.261641	2.73079	0.006804	2.118	0.066754	0.06762	0.095438
Guizhou	2011	0.011732	0.65	0.076459	2.78637	0.002219	1.312	0.05292	0.011785	0.065795
Yunnan	2011	0.030642	0.61	0.034789	2.91673	0.002365	1.575	0.05778	0.038896	0.070817
Xizang	2011	0.000409	0.29	0.017	3.38754	0	1.732	0.055071	0.016667	0.059333
Shaanxi	2011	0.189054	2.15	0.231647	2.57283	0.02742	2.713	0.105561	0.048193	0.129826
Gansu	2011	0.051645	1.02	0.029766	2.94734	0.01683	1.611	0.0752	0.024609	0.067344
Qinghai	2011	0.017085	0.74	0.037833	3.70242	0.020258	2.412	0.086159	0.040853	0.091652
Ningxia	2011	0.037592	0.68	0.048815	3.04671	0.001575	2.686	0.09152	0.063191	0.089415
Xinjiang	2011	0.032624	0.49	0.01167	2.60965	0.002068	2.503	0.10635	0.023799	0.117483
Beijing	2012	0.806237	5.76328	1.64752	6.72949	0.936243	8.166	0.326137	0.665676	0.397127
Tianjin	2012	0.239139	2.63333	1.99069	4.27851	0.125005	8.521	0.200825	0.847232	0.271513
Hebei	2012	0.052545	0.821258	0.143815	2.40819	0.003625	3.397	0.049473	0.063113	0.158873
Shanxi	2012	0.058742	1.00905	0.084158	3.19848	0.006257	3.136	0.076849	0.088784	0.177901
Inner Mongolia	2012	0.041299	0.5931	0.125774	2.394	0.009135	5.797	0.120017	0.10274	0.164907
Liaoning	2012	0.190827	1.63693	0.433145	5.27334	0.036428	5.076	0.120788	0.378736	0.223888
Jilin	2012	0.137284	0.843365	0.333991	2.54466	0.009553	3.846	0.086919	0.084758	0.181448
Heilongjiang	2012	0.168199	1.02352	0.123289	2.43292	0.016189	3.282	0.090368	0.054512	0.167084
Shanghai	2012	0.437504	3.11379	3.00961	4.90659	0.204836	8.256	0.203664	1.60801	0.30098
Jiangsu	2012	0.234248	2.16963	2.4555	2.5195	0.042212	6.229	0.113953	0.725282	0.261324
Zhejiang	2012	0.14647	1.85057	0.660317	3.67014	0.013161	5.925	0.119456	0.369577	0.266923
Anhui	2012	0.179978	1.40284	0.176798	2.18119	0.010897	2.566	0.063436	0.055127	0.122788
Fujian	2012	0.124331	1.26146	0.803719	2.35184	0.009293	4.738	0.113314	0.368011	0.244704
Jiangxi	2012	0.037644	0.826749	0.319066	2.17988	0.007617	2.615	0.066478	0.109403	0.125223
Shandong	2012	0.055182	1.8614	0.635194	2.16926	0.013114	4.734	0.084051	0.148801	0.182256
Henan	2012	0.062179	0.98211	0.216602	1.78441	0.004129	2.866	0.070328	0.045164	0.117608
Hubei	2012	0.128299	1.64532	0.269549	2.08622	0.021828	3.42	0.105858	0.090135	0.129576
Hunan	2012	0.11065	1.18568	0.223385	1.82941	0.005365	2.988	0.073378	0.053062	0.118299
Guangdong	2012	0.053809	1.96482	2.2111	3.02023	0.026184	5.081	0.099135	0.430747	0.239829
Guangxi	2012	0.037792	0.69125	0.116166	2.5056	0.001214	2.533	0.080339	0.06437	0.127061
Hainan	2012	0.057283	0.411141	0.104962	3.22628	0.003943	2.89	0.070561	0.251995	0.145496
Chongqing	2012	0.161801	1.2821	0.380874	3.02001	0.023345	3.45	0.108659	0.154848	0.165365
Sichuan	2012	0.067161	1.3987	0.395836	2.83166	0.008426	2.613	0.078012	0.071304	0.121627
Guizhou	2012	0.018008	0.636794	0.08792	2.80589	0.003934	1.641	0.075696	0.016431	0.12309
Yunnan	2012	0.027688	0.630596	0.040758	2.90433	0.00253	1.927	0.064984	0.044483	0.095832
Xizang	2012	0.009985	0.19031	0.017284	3.82773	0	2.008	0.045428	0.023102	0.088119
Shaanxi	2012	0.212803	1.99288	0.26756	2.58254	0.057538	3.346	0.095865	0.053166	0.165963
Gansu	2012	0.069871	0.966585	0.034146	3.21267	0.02053	1.96	0.083326	0.024961	0.09805
Qinghai	2012	0.029668	0.752838	0.037952	4.13489	0.029655	2.952	0.083886	0.054577	0.109155
Ningxia	2012	0.014745	0.728676	0.056174	3.22819	0.006173	3.304	0.083218	0.068858	0.123631
Xinjiang	2012	0.030375	0.499286	0.014097	2.80762	0.001982	3.009	0.129577	0.025351	0.144455
Beijing	2013	0.802314	5.94756	1.72542	6.60252	1.18826	8.64157	0.357288	0.722088	0.520445
Tianjin	2013	0.223386	2.79577	2.49604	4.42158	0.164421	9.12518	0.217424	0.841472	0.326752
Hebei	2013	0.066487	0.924805	0.165272	2.63268	0.005189	3.64641	0.053366	0.067234	0.240944
Shanxi	2013	0.055444	1.09259	0.172113	3.44487	0.008477	3.35443	0.090211	0.088618	0.204209
Inner Mongolia	2013	0.042754	0.638794	0.109679	2.48591	0.042609	6.37774	0.114248	0.103614	0.220361
Liaoning	2013	0.154549	1.57316	0.504466	5.7678	0.052555	5.66107	0.178737	0.422875	0.28879
Jilin	2013	0.135359	0.919684	0.414073	2.72501	0.009134	4.34154	0.085549	0.086909	0.231127
Heilongjiang	2013	0.185277	1.06602	0.136724	2.53824	0.026199	3.5711	0.097079	0.057903	0.201278
Shanghai	2013	0.402115	3.36668	2.96286	4.89629	0.217961	8.47971	0.222067	1.73866	0.626681
Jiangsu	2013	0.270511	2.38237	2.88682	2.57013	0.05062	6.82553	0.12722	0.789141	0.365202
Zhejiang	2013	0.144114	2.08448	0.726109	3.72499	0.014845	6.32926	0.14222	0.397663	0.410882
Anhui	2013	0.190105	1.6372	0.243821	2.26517	0.014389	2.87442	0.094875	0.0668	0.177655
Fujian	2013	0.138593	1.37544	0.861633	2.43968	0.013365	5.25661	0.072626	0.388741	0.384152
Jiangxi	2013	0.03333	0.877714	0.412234	2.28629	0.008832	2.87497	0.076039	0.119671	0.159702
Shandong	2013	0.061282	2.04012	0.798059	2.35107	0.014457	5.16399	0.091536	0.163242	0.221466
Henan	2013	0.06472	1.04997	0.346353	1.93164	0.004247	3.14685	0.061384	0.049224	0.152637
Hubei	2013	0.126947	1.7282	0.350805	2.15204	0.033984	3.85022	0.114819	0.100883	0.177107
Hunan	2013	0.095715	1.29854	0.283281	1.91194	0.006363	3.33698	0.067953	0.05784	0.161199
Guangdong	2013	0.052688	2.1661	2.36423	3.12542	0.034448	5.38681	0.091178	0.451765	0.298103
Guangxi	2013	0.037903	0.745331	0.172191	2.6093	0.000539	2.78409	0.058626	0.066425	0.181119
Hainan	2013	0.070097	0.480544	0.171251	3.39659	0.000639	3.21932	0.094153	0.305524	0.190417
Chongqing	2013	0.12294	1.4005	0.639525	3.03845	0.018343	3.87423	0.09394	0.182343	0.220306
Sichuan	2013	0.055278	1.46969	0.490602	2.95727	0.013775	2.95602	0.093248	0.079247	0.162989
Guizhou	2013	0.022956	0.608962	0.098421	2.94173	0.002777	1.96676	0.06041	0.022101	0.133984
Yunnan	2013	0.028847	0.666939	0.051384	2.88163	0.009761	2.21281	0.062971	0.048508	0.142455
Xizang	2013	0.018829	0.254474	0.025	4.31963	0	2.27607	0.03868	0.035714	0.133117
Shaanxi	2013	0.226297	1.98702	0.329869	2.65787	0.089213	3.85123	0.101002	0.082867	0.214122
Gansu	2013	0.06653	1.07037	0.043561	3.47373	0.028341	2.1917	0.083554	0.027153	0.167106
Qinghai	2013	0.049622	0.692864	0.067539	4.45069	0.03368	3.30461	0.088835	0.048866	0.184293
Ningxia	2013	0.017751	0.778744	0.049304	3.36327	0.004503	3.61869	0.084068	0.047913	0.188717
Xinjiang	2013	0.023252	0.529366	0.007568	2.93409	0.002412	3.36109	0.122439	0.030004	0.245455
Beijing	2014	0.753289	6.07709	1.80904	6.70619	1.34833	9.22012	0.394529	0.837352	0.561135
Tianjin	2014	0.143118	2.97904	2.88279	4.51113	0.187607	9.76234	0.220664	0.865489	0.240421
Hebei	2014	0.067094	0.995905	0.188325	2.84885	0.004304	3.85946	0.071453	0.074322	0.279463
Shanxi	2014	0.051625	1.22978	0.194976	3.59681	0.014537	3.47169	0.100977	0.094215	0.242893
Inner Mongolia	2014	0.049576	0.696204	0.138024	2.57905	0.015508	6.73834	0.095746	0.091673	0.271097
Liaoning	2014	0.151267	1.64686	0.53813	6.20742	0.039494	6.16803	0.191876	0.417312	0.371617
Jilin	2014	0.115657	0.921994	0.52029	2.93197	0.01262	4.71881	0.110953	0.115594	0.252635
Heilongjiang	2014	0.174966	1.14569	0.159267	2.72905	0.026538	3.75044	0.117626	0.059452	0.225606
Shanghai	2014	0.366857	3.59587	2.82544	4.81992	0.220158	8.94498	0.236911	1.89607	0.569193
Jiangsu	2014	0.274712	2.5142	3.13062	2.59787	0.066444	7.45204	0.129669	0.8394	0.385842
Zhejiang	2014	0.124217	2.17541	0.793039	3.76286	0.014823	6.83312	0.165156	0.43725	0.445144
Anhui	2014	0.190223	1.84929	0.303712	2.34655	0.021696	3.15736	0.084452	0.068988	0.186501
Fujian	2014	0.175023	1.44331	0.939334	2.48214	0.011841	5.76567	0.082328	0.414679	0.381399
Jiangxi	2014	0.029938	0.944989	0.506323	2.39037	0.009521	3.17083	0.086842	0.130031	0.192083
Shandong	2014	0.085246	2.15016	0.919195	2.4188	0.018432	5.61845	0.093056	0.181342	0.26066
Henan	2014	0.0677	1.10508	0.455162	2.01055	0.004275	3.41611	0.074404	0.050781	0.185594
Hubei	2014	0.131811	1.80906	0.421671	2.18033	0.068566	4.25392	0.11127	0.112778	0.198862
Hunan	2014	0.106357	1.33471	0.383334	1.97203	0.011539	3.66188	0.078964	0.060529	0.182275
Guangdong	2014	0.059809	2.32201	2.61848	3.12152	0.049736	5.84028	0.076177	0.481586	0.312401
Guangxi	2014	0.026633	0.748915	0.23866	2.67662	0.001556	3.04683	0.07043	0.067599	0.207417
Hainan	2014	0.05208	0.471506	0.13567	3.42689	0.004323	3.5156	0.080605	0.301676	0.221899
Chongqing	2014	0.111227	1.39445	0.88358	3.13126	0.030396	4.26151	0.088558	0.19798	0.262222
Sichuan	2014	0.070163	1.52307	0.636543	3.06966	0.018327	3.23927	0.098995	0.089429	0.219033
Guizhou	2014	0.030505	0.589312	0.106236	3.02464	0.005253	2.28635	0.084033	0.033981	0.141119
Yunnan	2014	0.032539	0.681565	0.062112	2.91251	0.008961	2.50073	0.071716	0.051419	0.157222
Xizang	2014	0.007209	0.285172	0.037961	5.0098	0	2.58869	0.021446	0.041667	0.141346
Shaanxi	2014	0.224862	2.13615	0.365045	2.72735	0.141679	4.26281	0.111926	0.097237	0.249973
Gansu	2014	0.071017	1.06763	0.054579	3.84048	0.038727	2.42758	0.084244	0.025174	0.178273
Qinghai	2014	0.042082	0.65	0.087776	4.70937	0.046516	3.63503	0.116393	0.051903	0.203806
Ningxia	2014	0.023991	0.814961	0.048582	3.57214	0.002185	3.92211	0.103983	0.053517	0.229817
Xinjiang	2014	0.015239	0.543762	0.009132	2.96342	0.001323	3.69269	0.116818	0.02871	0.27765
Beijing	2015	0.839281	5.94818	1.92916	7.55203	1.4578	9.91189	0.362928	0.934015	0.538987
Tianjin	2015	0.173446	2.95556	2.8227	4.9767	0.256139	10.3671	0.218689	0.949901	0.262162
Hebei	2015	0.072489	1.06416	0.204316	3.08868	0.003958	3.98445	0.073266	0.084101	0.298578
Shanxi	2015	0.084427	1.19274	0.21755	3.98907	0.013284	3.49822	0.093342	0.107182	0.273246
Inner Mongolia	2015	0.071408	0.687327	0.141086	2.73662	0.005565	7.09389	0.103248	0.105389	0.295369
Liaoning	2015	0.159817	1.52021	0.535579	7.10022	0.049525	6.51938	0.166593	0.452289	0.474493
Jilin	2015	0.115173	0.947016	0.606065	3.39315	0.010384	4.83399	0.113963	0.121003	0.292878
Heilongjiang	2015	0.17507	1.07283	0.164987	3.25703	0.031379	3.92366	0.11883	0.062614	0.272372
Shanghai	2015	0.324728	3.65841	2.90886	5.84475	0.244208	9.71463	0.258553	2.18673	0.578937
Jiangsu	2015	0.282935	2.53935	3.28064	2.62069	0.068236	8.17692	0.134431	0.902136	0.440113
Zhejiang	2015	0.17739	2.26095	0.870083	3.83307	0.015841	7.29358	0.143786	0.477306	0.477959
Anhui	2015	0.131302	1.88792	0.416413	2.55844	0.027919	3.42738	0.097236	0.078908	0.193276
Fujian	2015	0.147035	1.47587	0.953168	2.63018	0.010297	6.32048	0.10759	0.455071	0.425302
Jiangxi	2015	0.07332	0.974699	0.57505	2.59844	0.011176	3.45985	0.075023	0.147512	0.214685
Shandong	2015	0.091639	2.19442	1.04322	2.45726	0.025467	6.07075	0.092151	0.203494	0.301267
Henan	2015	0.075725	1.14487	0.560945	2.13198	0.004323	3.70265	0.095147	0.062421	0.213692
Hubei	2015	0.142282	1.86683	0.506886	2.33524	0.099842	4.70757	0.106824	0.133597	0.217693
Hunan	2015	0.092413	1.36028	0.42072	2.11792	0.014537	4.01326	0.085322	0.068725	0.222399
Guangdong	2015	0.066725	2.36819	2.82813	3.42621	0.038535	6.32319	0.08727	0.524151	0.335481
Guangxi	2015	0.043167	0.713989	0.29329	2.76477	0.002437	3.29678	0.073059	0.078671	0.236895
Hainan	2015	0.065524	0.483188	0.145902	3.82625	0.000723	3.87677	0.074771	0.30897	0.247951
Chongqing	2015	0.195021	1.42	1.148	3.2252	0.052224	4.76851	0.121655	0.225677	0.3221
Sichuan	2015	0.094726	1.57457	0.67403	3.25693	0.024453	3.50573	0.085278	0.10172	0.270319
Guizhou	2015	0.034883	0.599712	0.161441	3.28793	0.005712	2.6415	0.095819	0.044185	0.165507
Yunnan	2015	0.039831	0.670561	0.066201	3.10479	0.010166	2.71841	0.063331	0.05367	0.157255
Xizang	2015	0.003407	0.255414	0.050034	5.55677	0	2.89569	0.023336	0.040881	0.151258
Shaanxi	2015	0.262431	2.07334	0.436957	3.06066	0.169542	4.68608	0.103672	0.118411	0.28355
Gansu	2015	0.083418	1.12467	0.062683	4.57991	0.044198	2.63868	0.09677	0.026245	0.182632
Qinghai	2015	0.026528	0.622459	0.098039	5.14767	0.049914	3.95081	0.118316	0.053173	0.230189
Ningxia	2015	0.029009	0.866903	0.056511	3.86651	0.004807	4.15725	0.099235	0.07855	0.272356
Xinjiang	2015	0.01956	0.530637	0.011696	3.3817	0.001228	4.03545	0.119802	0.033072	0.319539
Beijing	2016	0.851219	6.01	1.84113	7.47557	1.59092	10.6009	0.398526	1.75495	0.53427
Tianjin	2016	0.214251	3.08	2.73678	5.12504	0.325428	10.6905	0.222032	1.17195	0.257078
Hebei	2016	0.078679	1.18	0.229746	3.2614	0.005326	4.01429	0.094558	0.099125	0.296929
Shanxi	2016	0.096797	1.04	0.236002	4.28795	0.013974	3.4843	0.129703	0.112172	0.272052
Inner Mongolia	2016	0.103918	0.76	0.157035	2.95187	0.006128	7.10136	0.152945	0.139785	0.294663
Liaoning	2016	0.177932	1.27	0.413908	7.56538	0.061044	6.54245	0.162724	0.471474	0.475468
Jilin	2016	0.12656	1.01	0.671437	3.67941	0.009615	5.10829	0.126393	0.127861	0.292772
Heilongjiang	2016	0.168595	1.05	0.163233	3.40319	0.033385	3.95689	0.128648	0.058499	0.273872
Shanghai	2016	0.338703	3.73	2.98675	5.70459	0.274859	10.4031	0.27291	2.7383	0.581573
Jiangsu	2016	0.340589	2.57	3.577	2.82523	0.07183	8.79092	0.154485	0.980692	0.43923
Zhejiang	2016	0.19214	2.36	0.954697	3.83745	0.01771	7.74264	0.138428	0.52681	0.475284
Anhui	2016	0.118221	1.96	0.498722	2.7406	0.031	3.58165	0.108879	0.17334	0.191357
Fujian	2016	0.128171	1.51	1.03213	2.64356	0.013583	6.76734	0.119304	0.512373	0.421646
Jiangxi	2016	0.078147	1.04	0.726701	2.77088	0.014202	3.66268	0.097301	0.159001	0.213557
Shandong	2016	0.083078	2.27	1.17145	2.56843	0.031233	6.39812	0.11784	0.222707	0.299492
Henan	2016	0.092661	1.18	0.701873	2.28872	0.004751	3.90318	0.080512	0.072468	0.2127
Hubei	2016	0.156604	1.9	0.624592	2.45302	0.134884	5.04959	0.139946	0.152427	0.216353
Hunan	2016	0.101232	1.43	0.483597	2.25352	0.015488	4.26098	0.110483	0.07681	0.22089
Guangdong	2016	0.084512	2.47	3.07015	3.53878	0.061073	6.71145	0.111175	0.59388	0.331616
Guangxi	2016	0.046278	0.63	0.37344	2.86155	0.001525	3.50357	0.083626	0.088616	0.234821
Hainan	2016	0.059913	0.46	0.171104	4.10929	0.0024	4.0645	0.099189	0.342481	0.245774
Chongqing	2016	0.252573	1.57	1.33537	3.20058	0.018971	5.20957	0.118605	0.261187	0.319324
Sichuan	2016	0.11979	1.67	0.630389	3.33254	0.034413	3.66323	0.103778	0.107752	0.268211
Guizhou	2016	0.049355	0.59	0.228586	3.54403	0.007355	2.97523	0.077441	0.051275	0.164476
Yunnan	2016	0.056313	0.8	0.073799	3.14087	0.010931	2.87203	0.087996	0.068958	0.156326
Xizang	2016	0.006631	0.3	0.030577	6.33274	0	3.16787	0.065014	0.061728	0.148457
Shaanxi	2016	0.293821	2.18	0.501684	3.14672	0.190303	4.75135	0.16574	0.13604	0.282204
Gansu	2016	0.1108	1.22	0.06885	4.84113	0.049883	2.61166	0.117189	0.029615	0.182
Qinghai	2016	0.018023	0.48	0.170875	5.00549	0.079736	4.11063	0.096544	0.12585	0.228231
Ningxia	2016	0.048121	0.88	0.167436	4.01114	0.00527	4.35894	0.140361	0.134731	0.26991
Xinjiang	2016	0.039863	0.56	0.030391	3.58185	0.001285	3.95119	0.131214	0.036017	0.311144
Beijing	2017	0.744739	5.96	1.98276	7.14929	1.81361	11.82	0.42495	1.96687	0.21896
Tianjin	2017	0.233488	3	2.40874	5.02332	0.3538	11.505	0.242926	1.4251	0.181754
Hebei	2017	0.075024	1.2	0.245792	3.38655	0.007898	4.306	0.09542	0.113521	0.215797
Shanxi	2017	0.124505	1.03	0.270887	3.82613	0.01156	3.553	0.127878	0.114612	0.202933
Inner Mongolia	2017	0.08265	0.79	0.16148	2.99764	0.004781	7.206	0.172574	0.163095	0.165556
Liaoning	2017	0.219325	1.69	0.333298	6.59529	0.073828	5.079	0.172771	0.487209	0.221951
Jilin	2017	0.154782	0.94	0.756618	3.61863	0.042598	5.387	0.135212	0.128796	0.160995
Heilongjiang	2017	0.163108	0.99	0.128389	3.51353	0.033116	4.043	0.130796	0.0587	0.151382
Shanghai	2017	0.325149	3.82	2.89677	5.45615	0.322721	11.656	0.285899	3.03388	0.262686
Jiangsu	2017	0.397814	2.66	3.83897	2.78076	0.079465	9.689	0.156202	1.10001	0.335692
Zhejiang	2017	0.215716	2.43	1.0528	3.76989	0.035487	8.492	0.143305	0.572272	0.386351
Anhui	2017	0.103501	1.97	0.579013	2.73987	0.035083	3.956	0.08706	0.108618	0.173499
Fujian	2017	0.158918	1.59	1.15282	2.54079	0.011157	7.471	0.105504	0.584151	0.295457
Jiangxi	2017	0.084349	1.13	0.852264	2.89133	0.017206	4.04	0.082659	0.169207	0.179116
Shandong	2017	0.122733	2.34	1.23288	2.56923	0.039805	6.873	0.114093	0.253242	0.237911
Henan	2017	0.130264	1.23	0.776503	2.28856	0.006159	4.258	0.073575	0.086236	0.185397
Hubei	2017	0.179233	1.86	0.715698	2.46874	0.153583	5.567	0.130051	0.168734	0.192336
Hunan	2017	0.116596	1.5	0.536689	2.3229	0.015484	4.638	0.108301	0.085019	0.156391
Guangdong	2017	0.101955	2.56	3.43351	3.49779	0.06893	7.402	0.127947	0.71061	0.252696
Guangxi	2017	0.051005	0.65	0.429441	2.87374	0.007026	3.803	0.072949	0.090327	0.163291
Hainan	2017	0.081659	0.54	0.177296	4.12573	0.003755	4.435	0.089247	0.82879	0.203381
Chongqing	2017	0.304292	1.72	1.60631	3.02881	0.04829	5.85	0.119082	0.289042	0.231201
Sichuan	2017	0.133374	1.72	0.725537	3.22446	0.036226	4	0.08487	0.114016	0.224062
Guizhou	2017	0.068714	0.63	0.283477	3.46623	0.005751	3.325	0.064022	0.066667	0.129255
Yunnan	2017	0.044768	0.89	0.096857	3.03031	0.01221	3.109	0.080384	0.069168	0.137351
Xizang	2017	0.010703	0.19	0.029331	6.67361	0	3.518	0.047645	0.069486	0.12145
Shaanxi	2017	0.318658	2.19	0.627985	3.03061	0.21054	5.102	0.119756	0.147128	0.210595
Gansu	2017	0.083904	1.22	0.075144	4.83654	0.057725	2.764	0.100294	0.029502	0.150536
Qinghai	2017	0.029438	0.54	0.217515	4.94755	0.095985	4.353	0.089455	0.124789	0.168128
Ningxia	2017	0.092325	0.95	0.26126	3.85236	0.006004	4.719	0.141776	0.133333	0.165778
Xinjiang	2017	0.02969	0.59	0.03757	3.51532	0.001783	4.056	0.123709	0.035446	0.195329
Beijing	2018	0.851715	5.64	2.44754	6.87416	2.06674	12.899	0.445356	2.24044	0.837402
Tianjin	2018	0.223703	2.47	1.7128	4.8693	0.354169	11.894	0.273039	1.63648	0.51079
Hebei	2018	0.073855	1.26	0.212228	3.51937	0.011825	4.539	0.092569	0.127394	0.54879
Shanxi	2018	0.08872	0.99	0.350681	3.79721	0.025431	4.206	0.140045	0.134252	0.497056
Inner Mongolia	2018	0.091601	0.82	0.159354	2.82129	0.007754	6.376	0.170402	0.18189	0.511704
Liaoning	2018	0.220406	1.8	0.417823	6.51712	0.088311	5.353	0.166331	0.723049	0.713848
Jilin	2018	0.162317	0.84	0.240172	3.64762	0.080942	5.484	0.141325	0.143173	0.648178
Heilongjiang	2018	0.150048	0.9	0.11034	3.56616	0.038721	4.192	0.129687	0.088942	0.511269
Shanghai	2018	0.40429	4	3.12918	5.3978	0.335243	12.663	0.292055	3.30108	0.748635
Jiangsu	2018	0.360527	2.63	3.25814	2.81131	0.096951	10.715	0.162321	1.20289	0.813514
Zhejiang	2018	0.243702	2.45	1.32449	3.83236	0.057403	9.206	0.146953	0.660067	0.96431
Anhui	2018	0.109467	2.05	0.638773	2.66538	0.039899	4.34	0.0876	0.138449	0.459185
Fujian	2018	0.12377	1.68	1.48029	2.38619	0.019295	8.268	0.137092	0.666581	0.731731
Jiangxi	2018	0.090654	1.23	1.02844	2.89912	0.020816	4.342	0.077563	0.174816	0.429662
Shandong	2018	0.108606	2.41	0.698443	2.61404	0.051134	7.281	0.122305	0.304018	0.559354
Henan	2018	0.12465	1.29	0.634397	2.27999	0.00804	4.667	0.079857	0.109321	0.468229
Hubei	2018	0.195438	1.92	0.735413	2.4245	0.175039	6.02	0.151051	0.195019	0.441461
Hunan	2018	0.145787	1.64	0.513532	2.35221	0.02962	4.956	0.109471	0.238192	0.355102
Guangdong	2018	0.110058	2.61	4.18547	3.53414	0.0839	8.093	0.129215	1.57776	0.580383
Guangxi	2018	0.050642	0.7	0.294534	2.87745	0.00807	3.81	0.06971	0.115046	0.453715
Hainan	2018	0.068272	0.52	0.268036	3.75316	0.004436	4.843	0.120442	0.821814	0.617279
Chongqing	2018	0.309471	1.87	1.72517	3.20235	0.016702	6.344	0.127674	0.307642	0.629333
Sichuan	2018	0.150198	1.72	0.836292	3.095	0.048883	4.465	0.10066	0.135871	0.566466
Guizhou	2018	0.081172	0.71	0.334736	3.34483	0.022553	3.796	0.087596	0.08743	0.370279
Yunnan	2018	0.075257	0.95	0.147805	2.83643	0.017655	3.422	0.078589	0.0779	0.346136
Xizang	2018	0.011767	0.22	0.031566	6.12918	0.000131	3.927	0.075624	0.089021	0.458754
Shaanxi	2018	0.346786	2.1	0.74225	2.99351	0.240141	5.727	0.142467	0.208605	0.519739
Gansu	2018	0.094305	1.15	0.090126	4.6952	0.062056	2.85	0.129447	0.076923	0.41885
Qinghai	2018	0.030174	0.68	0.176298	4.51449	0.113242	4.405	0.106747	0.128763	0.519231
Ningxia	2018	0.077853	1.13	0.273136	3.7276	0.009777	5.077	0.145738	0.445748	0.608504
Xinjiang	2018	0.031642	0.52	0.073004	3.21267	0.002354	4.494	0.162309	0.054397	0.575624
Beijing	2019	0.783106	6.17	2.46686	6.99498	2.30168	14.021	0.45978	2.54271	0.956314
Tianjin	2019	0.198517	2.62	1.7095	4.83299	0.439479	12.071	0.270325	1.86282	0.575256
Hebei	2019	0.064936	1.39	0.211217	3.63093	0.036525	4.777	0.10373	0.143859	0.554844
Shanxi	2019	0.115786	1.05	0.349172	3.92067	0.040548	4.533	0.145797	0.169446	0.535019
Inner Mongolia	2019	0.095596	0.75	0.159039	2.72601	0.007829	6.83	0.18259	0.17719	0.536069
Liaoning	2019	0.203963	1.82	0.418781	6.61966	0.108853	5.801	0.16014	0.866024	0.743359
Jilin	2019	0.150415	0.76	0.241327	3.84062	0.126459	5.561	0.129934	0.181213	0.564608
Heilongjiang	2019	0.155437	0.83	0.110808	3.64541	0.043976	4.327	0.134298	0.113173	0.560085
Shanghai	2019	0.381252	4.16	3.12143	5.59823	0.50544	13.498	0.301306	3.65058	0.772195
Jiangsu	2019	0.417524	2.7	3.24923	2.96259	0.123146	11.517	0.140582	1.31164	0.885791
Zhejiang	2019	0.240253	2.57	1.30602	4.05125	0.102957	9.864	0.148905	0.777061	1.04079
Anhui	2019	0.106862	2.16	0.631803	2.70664	0.050809	4.771	0.113138	0.178684	0.533523
Fujian	2019	0.117473	1.8	1.46902	2.42111	0.021447	9.12	0.122694	0.707181	0.823395
Jiangxi	2019	0.092805	1.41	1.02269	3.03528	0.024919	4.743	0.091568	0.188683	0.437328
Shandong	2019	0.122868	2.15	0.695593	2.70858	0.081612	7.627	0.117739	0.343585	0.628277
Henan	2019	0.134355	1.4	0.631359	2.37658	0.015542	5.015	0.085905	0.109735	0.497741
Hubei	2019	0.231471	2.09	0.733549	2.48256	0.203497	6.662	0.145468	0.240493	0.500473
Hunan	2019	0.131328	1.81	0.510629	2.3832	0.040819	5.295	0.109224	0.265546	0.408914
Guangdong	2019	0.111237	2.78	4.12017	3.70835	0.120344	8.641	0.114707	1.69531	0.718236
Guangxi	2019	0.057369	0.71	0.292083	2.92617	0.012466	4.149	0.064268	0.127284	0.560313
Hainan	2019	0.06849	0.56	0.26574	3.61276	0.007431	5.196	0.153288	0.993576	0.777409
Chongqing	2019	0.33773	2.01	1.71015	3.24447	0.06072	6.593	0.141294	0.356867	0.723952
Sichuan	2019	0.168724	1.81	0.832381	3.14072	0.119494	4.888	0.12065	0.150581	0.647464
Guizhou	2019	0.082974	0.82	0.332876	3.32482	0.047527	4.124	0.084282	0.125833	0.4265
Yunnan	2019	0.075069	1.05	0.146917	2.7795	0.018528	3.714	0.091779	0.112629	0.406335
Xizang	2019	0.017166	0.25	0.030924	5.69846	0.000115	4.34	0.071965	0.075581	0.564826
Shaanxi	2019	0.368996	2.18	0.736679	3.05793	0.291224	6.348	0.163107	0.307453	0.579607
Gansu	2019	0.10499	1.18	0.08975	4.63925	0.068592	3.134	0.116402	0.089496	0.427759
Qinghai	2019	0.049073	0.6	0.174836	4.26667	0.131601	4.769	0.131861	0.131012	0.589386
Ningxia	2019	0.125307	1.23	0.270754	3.70496	0.017596	5.409	0.120533	0.268895	0.724128
Xinjiang	2019	0.034558	0.53	0.071771	3.23453	0.001577	4.948	0.155246	0.085243	0.67495
